# Supplementary material for: Flow Synthesis of Pharmaceutical Intermediate Catalyzed by Immobilized DERA: Comparison of Different Immobilization Techniques and Reactor Designs
Source: Molecules. 2025 May 22;30(11):2276. doi: 10.3390/molecules30112276 (PMC12156222; doi:10.3390/molecules30112276)
Supplement: Supplementary file 1 [file molecules-30-02276-s001.zip]

Archive with 1 entries (1 files):
- molecules-3636916-supplementary.pdf
